# Supplementary material for: Multimodal prediction of trait emotional intelligence–Through affective changes measured using non-contact based physiological measures
Source: PLoS One. 2021 Jul 9;16(7):e0254335. doi: 10.1371/journal.pone.0254335 (PMC8270480; doi:10.1371/journal.pone.0254335)
Supplement: S1 File — (XLSX) [file pone.0254335.s001.xlsx]

## Sheet: Sheet1
Subject code	Gender	Schutte total EI	Schutte Perception of Emotion	Schutte Managing own emotions	Schutte Managing other's emotions	Schutte Utilization of emotions	Schutte total EI - Code	Schutte Perception of Emotion - Code	Schutte Managing own emotions - Code	Schutte Managing other's emotions -Code	Schutte Utilization of emotions Code	Baseline HR	Baseline RMSSD	Joy HR	Joy RMSSD	Disgust HR	Disgust RMSSD	Sad HR	Sad RMSSD	Anger HR	Anger RMSSD	Fear HR	Fear RMSSD	Δ Joy HR	Δ Joy RMSSD	Δ Disgust HR	Δ Disgust RMSSD	Δ Sad HR	Δ Sad RMSSD	Δ Anger HR	Δ Anger RMSSD	Δ Fear HR	Δ Fear RMSSD	Baseline Inspiration time (Ti)	Baseline Expiration time (Te)	Baseline Tidal volume (Vt)	Baseline Total breath time (Ttot)	Joy Ti	Joy Te	Joy Vt	Joy Ttot	Disgust Ti	Disgust Te	Disgust Vt	Disgust Ttot	Sad Ti	Sad Te	Sad Vt	Sad Ttot
EI1	0	104	23	33	27	21	0	0	0	0	0	72.8043	27.2155	79.5151	60.2109	78.0855	60.5804	80.983	52.8919	82.3819	57.2558	90.0839	53.6762	6.71078	32.9954	5.28119	33.3649	8.17869	25.6764	9.57767	30.0403	17.2796	26.4607	1.1115	0.8417	0.3904	2.0083	1.3862	1.8661	0.5912	3.2661	1.3864	2.055	0.4861	3.5	1.4058	1.65	0.4234	3.068
EI2	0	123	28	38	32	25	0	0	1	0	1	74.707	62.0109	83.5658	57.3899	83.7781	53.0366	83.8729	56.0363	83.8698	65.5799	87.3975	61.8377	8.85872	-4.621	9.07109	-8.9743	9.16584	-5.9746	9.16276	3.569	12.6905	-0.1732	1.1333	2.275	0.5641	3.4313	4.1281	1.6633	0.2296	5.7633	3.2286	1.9333	0.2263	5.4167	1.2737	2.9722	0.515	4.2694
EI3	0	121	32	38	31	20	0	0	1	0	0	81.4176	52.4534	86.98	70.3508	82.0312	54.4611	80.2709	58.1823	79.3628	46.0699	79.3266	50.9226	5.56244	17.8974	0.613692	2.0077	-1.14664	5.7289	-2.05471	-6.3835	-2.09091	-1.5308	1.05	1.2917	0.5977	2.3792	4.5357	2.0083	0.462	7.025	1.1833	1.6591	0.7587	2.8864	1.0339	1.5217	0.5596	2.5583
EI4	0	104	33	22	24	25	0	0	0	0	1	86.6895	60.495	81.8102	61.5626	82.9398	65.2229	82.2242	49.4977	87.8285	56.403	81.2024	57.1729	-4.87925	1.0676	-3.74968	4.7279	-4.46526	-10.9973	1.13902	-4.092	-5.48709	-3.3221	1.0964	1	0.5368	2.1115	1.1513	1.1527	0.6663	2.3189	1.3654	1.3875	0.3634	2.7792	1.6292	1.7283	0.3793	3.4065
EI5	0	129	33	35	33	28	0	0	0	1	1	81.1246	50.6386	78.6196	59.995	81.5913	58.7401	76.0712	57.3511	76.8021	67.9588	77.3113	55.8324	-2.50497	9.3564	0.466736	8.1015	-5.05343	6.7125	-4.32251	17.3202	-3.81329	5.1938	1.9313	1.4357	0.379	3.4786	1.1946	2.2	0.586	3.4278	1.2571	1.3038	0.6801	2.5692	1.46	1.7896	0.1751	3.2917
EI6	0	109	34	32	26	17	0	0	0	0	0	79.2712	58.3029	83.4236	56.7806	84.2495	64.7128	78.5681	74.5021	84.2135	81.9325	87.2374	46.89	4.15246	-1.5223	4.97832	6.4099	-0.703036	16.1992	4.94237	23.6296	7.9662	-11.4129	1.17	1.6333	0.5691	2.85	1.3044	1.4909	0.6828	2.7576	1.4567	0.9679	0.7945	2.4929	1.6717	1.6364	0.4221	3.2614
EI7	0	117	34	40	25	18	0	0	1	0	0	74.4542	49.206	79.1888	61.1211			80.3112	46.5955	83.3038	48.1955	86.5537	68.4812	4.73461	11.9151			5.85705	-2.6105	8.84967	-1.0105	12.0995	19.2752	1.58	1.3778	0.225	2.8944	1.4333	1.8885	0.6564	3.3115					2.1028	2.2824	0.4112	4.3
EI8	0	122	35	37	32	18	0	0	1	0	0			80.4168	67.4336	81.5898	58.261			77.7677	50.2144	78.6106	54.8351															1.2827	2.162	0.6263	3.428	1.0219	1.15	0.7762	2.1567
EI9	0	121	35	35	28	23	0	0	0	0	0	83.9895	35.5076	86.7309	41.2197	84.1726	67.414	81.0543	35.7737	80.3472	62.2083	88.7767	62.634	2.74141	5.7121	0.183113	31.9064	-2.93519	0.2661	-3.64229	26.7007	4.78716	27.1264	1.35	0.55	0.2453	1.9	1.5333	1.1682	0.6093	2.7864	1.11	1.3929	0.4174	2.5429	2.6083	4.0273	0.3294	6.8227
EI10	0	128	35	35	35	23	0	0	0	1	0	79.1355	52.8586	84.9589	65.7408	82.207	60.5779	85.6375	41.847	88.9285	47.3085	84.4827	53.9767	5.82345	12.8822	3.07147	7.7193	6.50203	-11.0116	9.79299	-5.5501	5.34721	1.1181	1.3375	1.0182	0.4821	2.4	2.1796	1.32	0.5124	3.55	1.415	2.0778	1.0066	3.5222	1.8591	1.7	0.3601	3.531
EI11	0	111	35	30	23	23	0	0	0	0	0	77.7231	43.8086	76.8265	63.149	86.1744	50.3252	77.7373	61.735	80.0608	48.3531	74.3765	56.4963	-0.896597	19.3404	8.45132	6.5166	0.0141851	17.9264	2.3377	4.5445	-3.34656	12.6877	0.83	1.9722	0.252	2.8056	1.0863	1.2487	0.5669	2.341	0.94	2.6833	0.6566	3.6222	1.82	2.2789	0.3062	4.1395
EI12	0	117	36	31	33	17	0	0	0	1	0	77.7619	55.5201	80.0544	50.1883	72.5402	69.1143	82.05	49.6397	81.6163	68.055	82.3671	39.837	2.29247	-5.3318	-5.22174	13.5942	4.28806	-5.8804	3.85438	12.5349	4.6052	-15.6831	1.2808	0.9292	0.2302	2.2708	3.1538	2.31	0.2265	5.39	0.9538	1.8208	0.866	2.7667	1.2833	2.8676	0.2404	4.0441
EI13	0	127	38	36	32	21	0	1	0	0	0	38.493	69.9827	83.5498	59.0697	83.9441	42.8446	80.7466	52.833	85.9549	55.2623	80.2356	61.9211	45.0567	-10.913	45.4511	-27.1381	42.2536	-17.1497	47.4619	-14.7204	41.7426	-8.0616	1.1083	0.9591	0.8632	2.0273	1.15	1.3297	0.6818	2.4986	1.1313	1.6071	0.6087	2.6857	1.5167	2.95	1.0521	4.4559
EI14	0	134	38	37	32	27	1	1	1	0	1	78.8641	63.3386	86.5108	48.0698	86.724	40.3292	82.2722	53.4858	81.6146	52.1276	85.7427	54.6362	7.64667	-15.2688	7.85993	-23.0094	3.40814	-9.8528	2.75048	-11.211	6.87856	-8.7024	3.7917	0.9	0.476	5.18	0.9758	1.8797	0.5748	2.8344	1.0667	1.9364	0.3969	3	1.4842	2.4861	0.3293	4.0083
EI15	0	141	38	40	34	29	1	1	1	1	1	78.7007	43.8445	81.9153	61.2137	82.0516	63.1003	77.1216	45.8037	80.0365	46.6128	81.7925	56.7089	3.2146	17.3692	3.35097	19.2558	-1.57905	1.9592	1.3358	2.7683	3.09182	12.8644	1.3	1.65	1.1158	2.9833	1.2941	1.4545	0.5761	2.7773	1.9929	2.6167	0.3853	4.675	1.4173	1.588	0.5793	3.032
EI16	0	146	38	44	34	30	1	1	1	1	1	87.3664	82.0444	80.7968	63.1337	87.1436	63.9452	84.0563	70.4391	83.1875	41.6404	85.0141	48.4517	-6.56958	-18.9107	-0.222791	-18.0992	-3.31005	-11.6053	-4.17887	-40.404	-2.35229	-33.5927					2.8938	1.2357	0.4555	4.4571					1.7523	1.5714	0.6974	3.3786
EI17	0	125	40	32	29	24	0	1	0	0	0	79.8941	47.12	75.5626		83.4494	63.2181	80.5011	45.0586					-4.33151		3.5553	16.0981	0.607002	-2.0614					1.03	1.7667	0.8817	2.7611	1.3438	3.2286	0.2811	4.6643	1.3091	1.76	0.622	3.09	1.2172	1.5464	0.7713	2.7679
EI18	0	140	41	36	37	26	1	1	0	1	1	62.6731	74.7129	81.1807	68.9873	75.1509	66.8003	82.3614	57.3077	78.1858	53.1256	82.7222	74.5175	18.5076	-5.7256	12.4778	-7.9126	19.6883	-17.4052	15.5127	-21.5873	20.0491	-0.1954	1.0269	1.1292	0.5591	2.175	1.1653	1.3586	0.5311	2.5086	1.1679	1.4115	0.1464	2.6	1.2833	2.34	0.2482	3.63
EI19	0	140	42	37	32	29	1	1	1	0	1	75.1545	62.661	89.3825	60.9639	83.0198	70.7088	85.2476	60.9968	86.8663	64.8333	84.647	83.3821	14.228	-1.6971	7.86529	8.0478	10.0931	-1.6642	11.7118	2.1723	9.49249	20.7211	1.2357	3.3083	0.7654	4.6417	0.9962	4.3	0.5806	5.2875	1.1423	1.3167	0.3961	2.4417	2.0587	1.4	0.5692	3.4886
EI20	0	152	45	43	34	30	1	1	1	1	1	78.6205	58.5032	77.5997	49.3344	79.6873	59.4051	69.6242	55.4005	71.7469	47.4023	75.7949	54.9014	-1.02075	-9.1688	1.06687	0.9019	-8.99628	-3.1027	-6.8736	-11.1009	-2.82553	-3.6018	1.1591	1.515	0.739	2.685	1.1846	2.19	0.7681	3.38	1.3167	2.2813	0.7632	3.625	1.2875	4.7591	0.5585	6.0909
EI21	0	141	45	40	33	23	1	1	1	1	0			88.4463	73.734							90.0438	56.5661															1.2692	1.1417	0.4938	2.4583
EI22	0	152	45	41	38	28	1	1	1	1	1			85.4749	47.6188	80.8232	79.9346			78.6458	32.5652	79.6875	54.7807															1.3905	1.1486	0.5376	2.5542	0.9133	1.4714	0.7235	2.35
EI23	0	135	46	33	34	22	1	1	0	1	0	78.1764	41.2243	82.7305	52.2918	84.0393	51.5222	75.1388	67.6263	80.6649	60.2585	85.1739	40.1636	4.55415	11.0675	5.86288	10.2979	-3.03756	26.402	2.48853	19.0342	6.99748	-1.0607	1.2643	2.325	0.392	3.3667	1.4375	1.2364	0.5753	2.7136	1.35	0.8667	0.495	2.0083	1.6263	2.4667	0.3136	4.1167
EI24	0	148	46	41	35	26	1	1	1	1	1	83.9772	48.28	80.0741	57.5144	79.9192	80.9119	87.5768	57.466	89.4514	56.5244	82.1834	73.7131	-3.90305	9.2344	-4.05802	32.6319	3.59965	9.186	5.47421	8.2444	-1.79374	25.4331	2.04	4.3625	0.5388	6.6625	1.995	8.1389	0.3828	10.2111	1.4667	1.6136	0.7517	3.1455	1.8313	6.4643	0.6638	8.3214
EI25	0	150	48	40	37	25	1	1	1	1	1	35.9981	47.4903	84.4833	44.8468	87.3651	52.112	83.1643	65.7826	87.3785	61.2534	88.7104	55.2139	48.4851	-2.6435	51.3669	4.6217	47.1661	18.2923	51.3803	13.7631	52.7122	7.7236	0.6656	1.11	0.4468	1.7867	1.0528	1.58	0.6193	2.6286	1.4273	1.565	0.5003	3.075	1.1833	1.4483	0.6627	2.6379
EI26	0	156	48	45	37	26	1	1	1	1	1	82.7868	70.3518	88.2992	56.3026	89.3985	59.8429	84.0844	56.5638	80.8698	44.7779	81.3426	55.937	5.51242	-14.0492	6.61173	-10.5089	1.29757	-13.788	-1.91701	-25.5739	-1.44422	-14.4148	1.8688	1.5714	0.5318	3.5429	1.2036	1.0846	0.5424	2.2769	1.9214	2.4083	0.2351	4.25	1.7354	0.6195	3.0729	0.2016
EI27	0	159	49	45	35	30	1	1	1	1	1	81.8528	61.0538	84.7643	55.2399	84.6361	61.8082	78.7379	48.0084	78.3854	65.4435	75.7296	66.19	2.91149	-5.8139	2.78328	0.7544	-3.11489	-13.0454	-3.46739	4.3897	-6.12324	5.1362	1.54	1.4222	0.5058	2.95	1.2167	1.6375	0.6042	2.8562	2.2063	2.0929	0.7104	4.5286	1.0517	1.7161	0.4827	2.7607
EI28	0	143	50	33	38	22	1	1	0	1	0	88.1713	82.4525	86.0882	70.2428	86.2939	63.7653	89.7294	57.4642			89.5373	66.9688	-2.08311	-12.2097	-1.87734	-18.6872	1.55811	-24.9883			1.36599	-15.4837					1.7417	1.2879	0.5358	3.0569	0.8864	2.305	0.9421	3.175	2.1333	1.55	1.1706	2.775
EI29	1	123	30	36	34	23	0	0	0	1	0	78.0839	56.19	77.5281	63.6381	76.1185	59.0837	77.5797	41.556	77.0799	49.3032	83.3066	63.6639	-0.555814	7.4481	-1.96534	2.8937	-0.504174	-14.634	-1.00402	-6.8868	5.22269	7.4739	1.3	2.23	0.307	3.6	1.1243	1.3181	0.8308	2.4306	1.1313	1.0533	1.0626	2.1933	1.76	1.4	0.3556	3.1854
EI30	1	115	31	35	29	20	0	0	0	0	0	84.8993	45.6424	79.7099	49.5953			77.2322	46.984	76.5226	48.3813	79.0708	53.38	-5.18936	3.9529			-7.66701	1.3416	-8.37669	2.7389	-5.82842	7.7376	1.48	1.4444	0.3526	2.7889	1.6694	1.405	0.4757	3.1117					1.065	1.6586	0.5061	2.7379
EI31	1	126	31	39	30	26	0	0	1	0	1	87.3929	58.94	86.3148	62.0178	79.2491	56.7801	80.9965	43.8988	77.5531	53.7244	82.5045	46.8359	-1.07809	3.0778	-8.1438	-2.1599	-6.3964	-15.0412	-9.83976	-5.2156	-4.88835	-12.1041	0.8563	0.9857	0.4949	1.8929	1.4578	1.521	0.692	3.0016	1.3115	1.5	0.8182	2.8667	2.5679	2.8731	0.2658	5.5692
EI32	1	117	32	27	33	25	0	0	0	1	1	61.2021	64.3941	85.0296	68.7673	74.8102	60.641	83.7642	46.975	86.2448	50.1255	88.106	45.3245	23.8275	4.3732	13.6081	-3.7531	22.5621	-17.4191	25.0427	-14.2686	26.9039	-19.0696	1.135	1.7667	0.3364	2.8056	2.2609	1.8295	0.7551	4.0023	0.7722	1.0235	0.7384	1.8206	1.9065	1.4205	0.3853	3.375
EI33	1	119	33	33	28	25	0	0	0	0	1	81.1801	38.256					80.2781	50.571	79.9576	43.9788							-0.901985	12.315	-1.22246	5.7228			1.5111	1.3438	0.3479	2.9375									1.66	2.2447	0.4095	3.9289
EI34	1	125	33	34	34	24	0	0	0	1	0	84.4151	50.7181	84.2323	57.0002	83.1873	59.7291	79.8617	46.7896	85.1215	61.3768	86.7526	58.3425	-0.182742	6.2821	-1.22781	9.011	-4.55336	-3.9285	0.706437	10.6587	2.33753	7.6244	1.0833	1.3	0.3591	2.3955	1.15	1.5286	0.4719	2.7	1.3833	1.72	0.552	3	1.3692	1.612	0.4574	2.996
EI35	1	128	35	34	33	26	0	0	0	1	1	82.1392	53.3052	82.1379	57.1627	78.5511	49.3278	77.0064	53.0471	82.1111	35.4225	78.5411	38.9449	-0.00128057	3.8575	-3.5881	-3.9774	-5.13283	-0.2581	-0.0280747	-17.8827	-3.59805	-14.3603	1.18	1.6889	0.2786	2.8389	1.7259	1.7423	0.4354	3.5212	1.1233	1.3071	0.1165	2.4857	0.9542	2.3826	0.5684	3.3261
EI36	1	122	36	31	32	23	0	0	0	0	0	81.5779	46.85	81.3245	50.2232	81.0163	65.4336	81.3406	45.9716	77.8802	46.3055			-0.253466	3.3732	-0.561667	18.5836	-0.237277	-0.8784	-3.69771	-0.5445			1.0292	1.5409	0.9091	2.5182	1.2303	1.5562	0.6172	2.7719	1.0133	1.5107	1.2452	2.5036	1.1354	2.2783	0.9665	3.4283
EI37	1	123	36	34	30	23	0	0	0	0	0	82.1324	67.8029	82.0632	52.1557	82.5929	68.1401	81.4711	64.9244	82.6545	35.6349	80.2416	55.1859	-0.0691547	-15.6472	0.46047	0.3372	-0.661263	-2.8785	0.522113	-32.168	-1.89085	-12.617	0.9423	1.3417	0.3119	2.2542	1.5397	1.6893	0.6895	3.2125	6.05	0.8625	0.6425	8.1625	1.3362	1.425	0.489	2.7857
EI38	1	135	36	41	32	26	1	0	1	0	1	82.5284	58.926	79.0824	55.8924	83.2169	55.5499	76.6898	58.4896	72.0469	36.0155	77.5946	62.2912	-3.44593	-3.0336	0.688559	-3.3761	-5.83854	-0.4364	-10.4815	-22.9105	-4.93381	3.3652	1.5636	1.025	0.3221	2.62	1.1214	1.0038	0.5238	2.1231	3.32	2.3625	0.1834	6.1625	2.5	2.075	0.2468	4.6688
EI39	1	133	37	38	31	27	1	0	1	0	1	75.5458	65.3353	82.5101	56.4929	83.3616	70.3077	84.6915	53.7725	76.0243	65.4828	79.2502	60.8103	6.96429	-8.8424	7.81574	4.9724	9.14568	-11.5628	0.478459	0.1475	3.70436	-4.525	1.0818	1.725	0.8145	2.785	2.0762	2.3175	0.1874	4.4225	1.7278	2.1	0.2358	3.875	1.9523	1.5905	0.4715	3.5476
EI40	1	141	38	43	34	26	1	1	1	1	1	80.9396	74.7235	90.6221	50.0317	82.6748	67.0929	79.0242	63.9622	88.6063	54.0488	89.3633	59.1395	9.68255	-24.6918	1.73521	-7.6306	-1.91533	-10.7613	7.66669	-20.6747	8.42377	-15.584	1.4409	1.285	0.2668	2.775	1.1667	1.05	0.444	2.475	1.2125	3.4333	0.5025	4.7167	2.65	2.9154	0.2525	5.6923
EI41	1	124	38	34	25	27	0	1	0	0	1	79.2952	57.4134	86.7414	50.1575	84.0801	64.9106	81.838	68.3986	80.6618	52.5905	79.2844	48.8671	7.44612	-7.2559	4.78484	7.4972	2.54279	10.9852	1.36658	-4.8229	-0.0108723	-8.5463	0.96	2.0778	0.6846	3.0778	1.0625	1.3864	0.6546	2.4136	2.09	1.1167	0.7292	3.2722	1.1038	2.056	0.5138	3.166
EI42	1	131	38	37	34	22	1	1	1	1	0	87.1742	49.2321	85.606	37.9184	83.873	60.4378	84.603	61.5549	81.907	40.9534	79.8304	53.1421	-1.56819	-11.3137	-3.30119	11.2057	-2.57114	12.3228	-5.26713	-8.2787	-7.34377	3.91	1.1125	1.3	0.5315	2.4364	1.0192	1.4417	0.9225	2.4458	1.1679	1.4346	1.002	2.5923	1.1914	1.1118	0.7917	2.2941
EI43	1	144	39	42	35	28	1	1	1	1	1	73.8435	58.2137	79.0616	46.5324	85.0734	69.7633	84.8002	54.4146	80.7292	42.9382	82.5045	50.5189	5.21803	-11.6813	11.2299	11.5496	10.9566	-3.7991	6.88562	-15.2755	8.66099	-7.6948	1.2818	1.25	0.3922	2.52	1.19	0.9321	0.7036	2.1	1.5625	2.0286	0.3657	3.7214	1.4931	1.1179	0.37	2.6
EI44	1	144	40	41	37	26	1	1	1	1	1	79.9342	50.5863	53.509	51.5413	83.5849	59.8987	86.2461	67.2341	87.3038	38.224	81.7563	46.5261	-26.4253	0.955	3.65074	9.3124	6.3119	16.6478	7.36961	-12.3623	1.82214	-4.0602	1.07	1.7111	0.727	2.7889	0.9305	1.3275	0.8251	2.2613	1.34	1.3375	0.1389	2.825	1.5327	1.58	0.6177	3.15
EI45	1	138	41	35	36	26	1	1	0	1	1			80.8914	63.1354	82.094	75.9763					83.3505	48.309															1.6479	2.3	0.8047	3.9891	1.1594	1.0567	0.8845	2.2167
EI46	1	126	41	34	28	23	0	1	0	0	0	85.2348	66.4122	78.5876	53.1911	81.4257	58.7782	83.2722	53.3988	83.6406	35.5515	85.1976	57.9566	-6.64717	-13.2211	-3.80908	-7.634	-1.9626	-13.0134	-1.59416	-30.8607	-0.0372065	-8.4556	0.945	1.5278	0.7059	2.5278	1.3516	1.6367	0.4957	3.0033	1.1091	2.115	0.5522	3.195	1.5979	1.7239	0.3824	3.3609
EI47	1	144	42	42	30	30	1	1	1	0	1	85.59	68.867	81.623	39.1564	84.4817	65.3271	76.7108	42.6013	80.717	53.7133	85.6926	70.1781	-3.96704	-29.7106	-1.10837	-3.5399	-8.87921	-26.2657	-4.87304	-15.1537	0.102595	1.3111	1.2	1.4	0.5037	2.5438	1.285	1.7722	0.3861	3.1056	1.5375	3.2786	0.5208	4.8857	2.565	1.3737	0.3844	3.8868
EI48	1	149	42	42	35	30	1	1	1	1	1	46.0424	77.8728	76.9425	50.959	78.5241	40.9809	80.2443	44.252	80.1649	34.7221	82.8581	56.2585	30.9001	-26.9138	32.4817	-36.8919	34.202	-33.6208	34.1226	-43.1507	36.8157	-21.6143	0.9286	1.2	0.9644	2.1615	1.1811	1.2056	0.8922	2.3917	1.7444	2.2813	0.4281	4.0563	1.1037	1.8308	0.963	2.9404
EI49	1	148	44	44	34	26	1	1	1	1	1	79.4198	78.5233	85.9972	43.5953	85.63	51.3217	85.7023	52.7303	81.5608	52.0115	87.4326	56.4997	6.57738	-34.928	6.2102	-27.2016	6.28244	-25.793	2.14094	-26.5118	8.01277	-22.0236	1.9188	1.5071	0.3089	3.3	2.0857	2.1667	0.2805	4.4583	1.2	0.85	0.3503	2.25	2.4467	2.4571	0.1486	4.9536
EI50	1	137	44	38	35	20	1	1	1	1	0	38.4221	70.0846	82.7978	60.9723	86.3399	58.3577	83.6506	62.7158	85.3472	58.8971			44.3758	-9.1123	47.9179	-11.7269	45.2285	-7.3688	46.9251	-11.1875			0.873	1.3083	0.4559	2.175	1.3625	1.5774	0.5183	2.9677	1.6045	1.81	0.3794	3.3	2.0725	1.9789	0.4297	3.7658
		130	38	37	33	25
[truncated: 33 more columns]
